# Supplementary material for: Network Analysis of Food Intake Patterns and Frailty Dimensions in Chinese Older Adults: A National Cross-Sectional Study
Source: Nutrients. 2026 Jul 14;18(14):2310. doi: 10.3390/nu18142310 (PMC13414739; doi:10.3390/nu18142310)
Supplement: Supplementary file 1 [file nutrients-18-02310-s001.zip]

Archive with 1 entries (1 files):
- nutrients-4397725-supplementary.pdf
